# Supplementary material for: Elevated mitochondrial protein import in acute myeloid leukemia increases reliance on mitochondrial protease LONP1
Source: J Clin Invest. 2026 Jun 16;136(15):e196687. doi: 10.1172/JCI196687 (PMC13430017; doi:10.1172/JCI196687)
Supplement: Supporting data values [file jci-136-196687-s087.xlsx]

## Sheet: Fig 1B
Haferlach_protein_import_sample	Haferlach_protein_import_exprs	Haferlach_protein_import_AML
Sample_1027	7.41457	AML
Sample_1045	7.60731	AML
Sample_1113	7.26012	AML
Sample_1176	7.76185	AML
Sample_1201	7.70329	AML
Sample_1202	7.4639	AML
Sample_1242	7.46443	AML
Sample_1398	8.16568	AML
Sample_1448	7.59099	AML
Sample_1480	7.21688	AML
Sample_1491	6.38612	AML
Sample_1524	7.32199	AML
Sample_1545	7.40954	AML
Sample_1562	7.48276	AML
Sample_1628	7.86539	AML
Sample_1651	7.58613	AML
Sample_1709	7.89191	AML
Sample_1749	7.28407	AML
Sample_1768	7.45312	AML
Sample_1777	6.95099	AML
Sample_1832	7.81758	AML
Sample_1844	7.50169	AML
Sample_1911	8.07693	AML
Sample_1912	7.5358	AML
Sample_1965	7.71737	AML
Sample_2005	7.73456	AML
Sample_2151	8.06499	AML
Sample_2172	7.32585	AML
Sample_2211	7.40915	AML
Sample_2241	7.1159	AML
Sample_2271	7.54127	AML
Sample_2274	7.70951	AML
Sample_2302	7.68654	AML
Sample_2336	7.65884	AML
Sample_254	7.23601	AML
Sample_338	7.24967	AML
Sample_350	6.3588	AML
Sample_382	8.01415	AML
Sample_432	7.86214	AML
Sample_443	7.30738	AML
Sample_456	7.97419	AML
Sample_457	7.5844	AML
Sample_604	7.624	AML
Sample_620	7.40583	AML
Sample_621	7.99229	AML
Sample_742	7.62775	AML
Sample_743	7.44766	AML
Sample_851	7.3773	AML
Sample_863	7.65235	AML
Sample_870	7.35562	AML
Sample_904	7.66652	AML
Sample_994	7.43207	AML
Sample_1081	7.66973	AML
Sample_1088	7.69195	AML
Sample_1150	7.84488	AML
Sample_1151	7.7608	AML
Sample_1319	7.56531	AML
Sample_1414	7.9477	AML
Sample_1460	7.7195	AML
Sample_1577	7.63472	AML
Sample_1611	7.58946	AML
Sample_1621	7.76882	AML
Sample_1741	7.3837	AML
Sample_1877	7.83106	AML
Sample_1887	7.44936	AML
Sample_1976	7.43566	AML
Sample_2006	7.89568	AML
Sample_2017	7.21252	AML
Sample_2109	7.40925	AML
Sample_2202	7.51016	AML
Sample_2235	7.66552	AML
Sample_320	7.65102	AML
Sample_331	7.65634	AML
Sample_358	7.88221	AML
Sample_359	7.60516	AML
Sample_422	7.79709	AML
Sample_580	7.51904	AML
Sample_645	7.57702	AML
Sample_799	7.66328	AML
Sample_897	7.7635	AML
Sample_1001	7.57358	AML
Sample_1002	7.67011	AML
Sample_1010	8.12565	AML
Sample_1011	7.9146	AML
Sample_1012	7.04506	AML
Sample_1019	7.84258	AML
Sample_1020	7.77859	AML
Sample_1028	6.92874	AML
Sample_1037	7.91143	AML
Sample_1046	7.42756	AML
Sample_1047	6.94989	AML
Sample_1055	7.68416	AML
Sample_1058	7.69241	AML
Sample_1059	6.8736	AML
Sample_1069	7.62008	AML
Sample_1071	7.31881	AML
Sample_1080	7.43648	AML
Sample_1087	8.00084	AML
Sample_1096	7.17966	AML
Sample_1097	7.17928	AML
Sample_1098	7.49038	AML
Sample_1105	8.03303	AML
Sample_1106	7.4024	AML
Sample_1114	6.82853	AML
Sample_1115	7.40724	AML
Sample_1126	7.59126	AML
Sample_1132	7.84217	AML
Sample_1144	8.22981	AML
Sample_1145	7.1658	AML
Sample_1149	7.11378	AML
Sample_1158	7.63614	AML
Sample_1164	6.82525	AML
Sample_1171	7.33551	AML
Sample_1177	7.59108	AML
Sample_1184	7.67593	AML
Sample_1185	7.75247	AML
Sample_1186	7.56466	AML
Sample_1203	7.8062	AML
Sample_1211	7.38101	AML
Sample_1212	7.41413	AML
Sample_1221	7.63976	AML
Sample_1235	7.67067	AML
Sample_1243	7.08658	AML
Sample_1244	7.48163	AML
Sample_1258	7.42083	AML
Sample_1259	7.7754	AML
Sample_1260	7.49139	AML
Sample_1261	7.43309	AML
Sample_1281	6.87611	AML
Sample_1292	7.70372	AML
Sample_1293	7.6128	AML
Sample_1294	7.54356	AML
Sample_1302	7.82221	AML
Sample_1303	7.23164	AML
Sample_1318	7.20155	AML
Sample_1325	7.99364	AML
Sample_1333	7.55326	AML
Sample_1341	7.86806	AML
Sample_1342	7.75291	AML
Sample_1343	7.72169	AML
Sample_1351	7.30419	AML
Sample_1352	7.46515	AML
Sample_1358	6.35683	AML
Sample_1359	7.39931	AML
Sample_1360	7.37115	AML
Sample_1366	7.73301	AML
Sample_1367	7.87236	AML
Sample_1382	7.34428	AML
Sample_1383	7.46997	AML
Sample_1390	7.67431	AML
Sample_1404	7.10992	AML
Sample_1405	7.86906	AML
Sample_1406	8.25941	AML
Sample_1413	7.42835	AML
Sample_1420	7.90276	AML
Sample_1421	7.6978	AML
Sample_1429	8.21139	AML
Sample_1430	7.43409	AML
Sample_1431	7.44508	AML
Sample_1439	8.13998	AML
Sample_1440	7.96345	AML
Sample_1458	7.34352	AML
Sample_1459	7.38061	AML
Sample_1470	8.08346	AML
Sample_1474	7.48271	AML
Sample_1492	7.72739	AML
Sample_1500	7.23021	AML
Sample_1501	7.96567	AML
Sample_1506	7.71209	AML
Sample_1507	7.45688	AML
Sample_1513	7.82126	AML
Sample_1514	7.11885	AML
Sample_1515	7.31408	AML
Sample_1538	7.64637	AML
Sample_1546	7.45495	AML
Sample_1563	7.48618	AML
Sample_1564	7.65398	AML
Sample_1571	7.52784	AML
Sample_1576	7.94139	AML
Sample_1583	7.70268	AML
Sample_1590	6.93806	AML
Sample_1591	7.40425	AML
Sample_1599	7.96312	AML
Sample_1600	7.68417	AML
Sample_1601	7.48179	AML
Sample_1609	7.52447	AML
Sample_1610	7.39672	AML
Sample_1619	7.30022	AML
Sample_1620	7.48463	AML
Sample_1634	7.97842	AML
Sample_1635	7.10657	AML
Sample_1636	7.08311	AML
Sample_1643	7.83422	AML
Sample_1644	7.06405	AML
Sample_1652	7.75567	AML
Sample_1653	6.34479	AML
Sample_1660	7.50373	AML
Sample_1670	8.20626	AML
Sample_1679	7.80977	AML
Sample_1686	7.26426	AML
Sample_1695	8.23706	AML
Sample_1710	7.60863	AML
Sample_1711	7.79867	AML
Sample_1718	7.61839	AML
Sample_1719	7.64426	AML
Sample_1723	7.56422	AML
Sample_1750	7.46099	AML
Sample_1778	7.89725	AML
Sample_1786	6.42301	AML
Sample_1787	6.84733	AML
Sample_1788	8.0565	AML
Sample_1793	7.81162	AML
Sample_1794	7.414	AML
Sample_1795	7.28485	AML
Sample_1811	6.88318	AML
Sample_1812	7.99326	AML
Sample_1819	7.53514	AML
Sample_1820	7.88788	AML
Sample_1826	7.13763	AML
Sample_1833	7.74213	AML
Sample_1834	7.67655	AML
Sample_1846	7.52155	AML
Sample_1847	8.01766	AML
Sample_1856	7.25773	AML
Sample_1857	8.22256	AML
Sample_1859	7.8873	AML
Sample_1867	8.09397	AML
Sample_1868	7.29367	AML
Sample_1876	7.39499	AML
Sample_1884	7.55727	AML
Sample_1885	7.93431	AML
Sample_1886	7.71532	AML
Sample_1895	7.78067	AML
Sample_1896	7.71993	AML
Sample_1913	7.90756	AML
Sample_1914	7.95779	AML
Sample_1922	7.36164	AML
Sample_1923	8.07951	AML
Sample_1927	8.23704	AML
Sample_1928	7.74803	AML
Sample_1937	7.6888	AML
Sample_1944	7.5891	AML
Sample_1945	7.65206	AML
Sample_1951	7.66276	AML
Sample_1959	7.64816	AML
Sample_1960	7.58104	AML
Sample_1966	7.81625	AML
Sample_1974	7.72801	AML
Sample_1975	7.56836	AML
Sample_1995	7.89062	AML
Sample_2021	7.93698	AML
Sample_2022	7.28501	AML
Sample_2029	7.64221	AML
Sample_2038	7.71579	AML
Sample_2046	6.97689	AML
Sample_2055	6.28736	AML
Sample_2056	7.49886	AML
Sample_2062	7.884	AML
Sample_2063	7.78223	AML
Sample_2064	7.94579	AML
Sample_2070	7.22976	AML
Sample_2078	7.65818	AML
Sample_2086	7.60352	AML
Sample_2094	7.76551	AML
Sample_2095	6.40372	AML
Sample_2104	7.97828	AML
Sample_2108	7.81442	AML
Sample_2114	8.02479	AML
Sample_2115	7.86659	AML
Sample_2116	7.48317	AML
Sample_2123	7.91144	AML
Sample_2124	8.03829	AML
Sample_2129	7.42763	AML
Sample_2130	7.66138	AML
Sample_2135	7.72487	AML
Sample_2136	7.72253	AML
Sample_2145	7.86158	AML
Sample_2152	7.54094	AML
Sample_2162	7.49992	AML
Sample_2173	6.99307	AML
Sample_2174	7.32234	AML
Sample_2181	7.74961	AML
Sample_2190	8.20939	AML
Sample_2191	7.88395	AML
Sample_2199	7.8209	AML
Sample_2201	8.00905	AML
Sample_2212	7.99167	AML
Sample_2213	7.53635	AML
Sample_2219	7.81098	AML
Sample_2228	7.71843	AML
Sample_2234	7.68201	AML
Sample_2242	7.18771	AML
Sample_2243	7.78188	AML
Sample_2251	7.39635	AML
Sample_2252	7.56508	AML
Sample_2275	7.65362	AML
Sample_2288	8.13667	AML
Sample_2296	7.59758	AML
Sample_2297	7.22676	AML
Sample_2303	7.27237	AML
Sample_2304	7.68426	AML
Sample_2317	7.50857	AML
Sample_2337	7.18498	AML
Sample_2343	7.75232	AML
Sample_2344	7.6777	AML
Sample_255	7.43233	AML
Sample_260	7.78909	AML
Sample_261	7.85755	AML
Sample_271	7.03213	AML
Sample_272	8.40698	AML
Sample_282	7.56256	AML
Sample_283	7.90948	AML
Sample_292	7.94822	AML
Sample_301	7.38301	AML
Sample_308	8.13809	AML
Sample_309	7.18211	AML
Sample_318	8.01701	AML
Sample_319	7.84484	AML
Sample_329	7.80119	AML
Sample_330	7.95063	AML
Sample_339	7.77389	AML
Sample_340	8.00659	AML
Sample_341	7.54486	AML
Sample_351	7.88584	AML
Sample_352	7.57478	AML
Sample_357	7.81945	AML
Sample_366	7.80343	AML
Sample_375	7.9668	AML
Sample_383	7.73751	AML
Sample_389	7.15685	AML
Sample_404	7.65556	AML
Sample_411	7.36635	AML
Sample_412	7.41059	AML
Sample_413	8.23729	AML
Sample_421	7.53407	AML
Sample_440	7.91422	AML
Sample_444	7.16916	AML
Sample_445	7.57171	AML
Sample_458	7.11942	AML
Sample_459	7.58195	AML
Sample_467	7.17025	AML
Sample_474	8.04483	AML
Sample_475	7.87391	AML
Sample_476	7.70239	AML
Sample_488	8.05265	AML
Sample_508	7.76602	AML
Sample_509	7.50536	AML
Sample_515	7.55939	AML
Sample_516	7.96882	AML
Sample_522	7.43819	AML
Sample_530	7.74767	AML
Sample_537	7.50341	AML
Sample_542	7.42929	AML
Sample_549	8.08192	AML
Sample_550	7.9357	AML
Sample_557	7.53819	AML
Sample_558	7.78376	AML
Sample_562	7.77633	AML
Sample_569	7.56543	AML
Sample_570	7.81584	AML
Sample_579	7.55178	AML
Sample_585	7.8446	AML
Sample_586	7.5901	AML
Sample_605	7.77307	AML
Sample_606	6.76206	AML
Sample_612	7.48555	AML
Sample_622	7.72289	AML
Sample_623	7.80556	AML
Sample_628	7.81405	AML
Sample_636	7.51326	AML
Sample_637	7.51654	AML
Sample_644	7.40206	AML
Sample_648	8.1826	AML
Sample_649	7.33669	AML
Sample_656	7.47861	AML
Sample_657	7.41512	AML
Sample_682	7.7739	AML
Sample_693	7.35509	AML
Sample_712	7.63548	AML
Sample_713	7.23383	AML
Sample_714	7.87311	AML
Sample_721	7.896	AML
Sample_728	7.57243	AML
Sample_735	7.53127	AML
Sample_744	7.30563	AML
Sample_745	7.4953	AML
Sample_751	7.06228	AML
Sample_752	7.52766	AML
Sample_753	7.74828	AML
Sample_754	8.07502	AML
Sample_761	7.83179	AML
Sample_777	7.97148	AML
Sample_786	7.56566	AML
Sample_787	7.72984	AML
Sample_791	7.80431	AML
Sample_798	7.26506	AML
Sample_806	7.66612	AML
Sample_807	7.57777	AML
Sample_808	6.91523	AML
Sample_813	7.87212	AML
Sample_814	8.08769	AML
Sample_821	7.91907	AML
Sample_822	7.56156	AML
Sample_827	7.72445	AML
Sample_828	7.83998	AML
Sample_833	7.49278	AML
Sample_841	7.85988	AML
Sample_852	8.20447	AML
Sample_853	7.60844	AML
Sample_854	7.59337	AML
Sample_864	7.57644	AML
Sample_871	6.39042	AML
Sample_872	7.11003	AML
Sample_886	7.91457	AML
Sample_887	8.22024	AML
Sample_888	7.82911	AML
Sample_896	7.16089	AML
Sample_905	7.78546	AML
Sample_913	8.19432	AML
Sample_917	7.80374	AML
Sample_924	7.74263	AML
Sample_925	7.59162	AML
Sample_935	7.68782	AML
Sample_960	6.69524	AML
Sample_979	6.63443	AML
Sample_980	7.8121	AML
Sample_989	7.95511	AML
Sample_1003	8.1453	AML
Sample_1004	7.95747	AML
Sample_1072	7.15153	AML
Sample_1107	7.71153	AML
Sample_1236	7.72359	AML
Sample_1334	7.05677	AML
Sample_1344	7.51648	AML
Sample_1471	7.48039	AML
Sample_1565	7.89484	AML
Sample_1584	7.1986	AML
Sample_1687	7.76519	AML
Sample_1696	7.7688	AML
Sample_1712	6.92157	AML
Sample_1760	7.78012	AML
Sample_1804	7.85148	AML
Sample_1897	7.55056	AML
Sample_1929	8.09132	AML
Sample_1930	6.65691	AML
Sample_1984	7.4607	AML
Sample_2079	7.39923	AML
Sample_2105	7.86969	AML
Sample_2146	7.87629	AML
Sample_2265	7.22807	AML
Sample_2327	7.90565	AML
Sample_273	7.98138	AML
Sample_284	7.95865	AML
Sample_376	7.95996	AML
Sample_397	7.66065	AML
Sample_468	7.8134	AML
Sample_563	7.70667	AML
Sample_596	7.72017	AML
Sample_629	7.62225	AML
Sample_669	8.10799	AML
Sample_769	7.81954	AML
Sample_778	7.42769	AML
Sample_788	7.314	AML
Sample_842	7.86251	AML
Sample_981	7.55964	AML
Sample_1021	7.42261	AML
Sample_1165	7.08508	AML
Sample_1187	7.53372	AML
Sample_1213	8.01053	AML
Sample_1282	7.53122	AML
Sample_1326	8.0838	AML
Sample_1368	7.40548	AML
Sample_1555	7.49284	AML
Sample_1602	7.37659	AML
Sample_1661	6.04619	AML
Sample_1697	7.39865	AML
Sample_1751	7.83706	AML
Sample_1805	7.7892	AML
Sample_1806	7.80844	AML
Sample_1869	7.74512	AML
Sample_1952	7.55943	AML
Sample_1985	7.5164	AML
Sample_1991	7.7049	AML
Sample_2057	7.53908	AML
Sample_2087	8.10873	AML
Sample_2153	7.5859	AML
Sample_2266	7.72504	AML
Sample_2289	8.29463	AML
Sample_310	7.66377	AML
Sample_405	7.77089	AML
Sample_433	7.70096	AML
Sample_498	7.50379	AML
Sample_538	7.99946	AML
Sample_658	7.88361	AML
Sample_670	7.80135	AML
Sample_694	7.64201	AML
Sample_770	7.88739	AML
Sample_792	7.32392	AML
Sample_880	7.27918	AML
Sample_918	7.33097	AML
Sample_926	7.39391	AML
Sample_961	8.02079	AML
Sample_1073	7.60106	AML
Sample_1082	7.6375	AML
Sample_1178	8.32086	AML
Sample_1204	7.40028	AML
Sample_1245	7.53094	AML
Sample_1265	7.5074	AML
Sample_1304	7.53071	AML
Sample_1312	7.61934	AML
Sample_1461	7.98859	AML
Sample_1481	7.92005	AML
Sample_1493	8.10595	AML
Sample_1556	7.91155	AML
Sample_1662	7.8309	AML
Sample_1713	8.01361	AML
Sample_1752	7.96786	AML
Sample_1769	7.76952	AML
Sample_1848	7.84688	AML
Sample_1860	7.47355	AML
Sample_1967	7.25476	AML
Sample_2039	7.11463	AML
Sample_2040	6.74335	AML
Sample_2071	7.87867	AML
Sample_2096	7.73201	AML
Sample_2154	7.35502	AML
Sample_2236	7.76576	AML
Sample_2338	7.75493	AML
Sample_293	7.3428	AML
Sample_302	7.73518	AML
Sample_367	7.71705	AML
Sample_434	7.44782	AML
Sample_460	7.72094	AML
Sample_523	7.22986	AML
Sample_543	8.12718	AML
Sample_677	7.94784	AML
Sample_707	7.12909	AML
Sample_746	7.46399	AML
Sample_834	6.08254	AML
Sample_906	7.48208	AML
Sample_962	7.75244	AML
Sample_970	7.68671	AML
Sample_1040	7.42713	nonAML
Sample_1050	7.5622	nonAML
Sample_1064	7.57547	nonAML
Sample_1112	7.27448	nonAML
Sample_1155	7.41518	nonAML
Sample_1168	7.55334	nonAML
Sample_1217	7.73233	nonAML
Sample_1225	7.46512	nonAML
Sample_1255	7.70863	nonAML
Sample_1256	7.35299	nonAML
Sample_1285	7.32764	nonAML
Sample_1286	7.71279	nonAML
Sample_1298	7.09991	nonAML
Sample_1309	8.0238	nonAML
Sample_1315	7.67028	nonAML
Sample_1370	7.81992	nonAML
Sample_1378	7.18239	nonAML
Sample_1386	7.63479	nonAML
Sample_1436	6.16426	nonAML
Sample_1446	7.40783	nonAML
Sample_1465	7.63497	nonAML
Sample_1477	7.17058	nonAML
Sample_1528	7.01703	nonAML
Sample_1529	7.87806	nonAML
Sample_1648	7.36146	nonAML
Sample_1665	7.46891	nonAML
Sample_1744	7.6155	nonAML
Sample_1755	7.1265	nonAML
Sample_1758	7.33007	nonAML
Sample_1773	7.70998	nonAML
Sample_1909	7.65729	nonAML
Sample_1987	7.33993	nonAML
Sample_1988	7.33098	nonAML
Sample_2010	7.62154	nonAML
Sample_2011	7.73259	nonAML
Sample_2041	7.34572	nonAML
Sample_2066	7.57942	nonAML
Sample_2139	7.5122	nonAML
Sample_2169	7.54895	nonAML
Sample_2207	7.65942	nonAML
Sample_2217	7.20648	nonAML
Sample_2224	7.57736	nonAML
Sample_2256	7.65685	nonAML
Sample_2257	7.23207	nonAML
Sample_2282	7.72847	nonAML
Sample_2290	7.76914	nonAML
Sample_2323	7.35993	nonAML
Sample_2333	7.49286	nonAML
Sample_278	7.47188	nonAML
Sample_289	7.62855	nonAML
Sample_335	7.54705	nonAML
Sample_379	7.5597	nonAML
Sample_393	7.34981	nonAML
Sample_436	7.43993	nonAML
Sample_462	7.24273	nonAML
Sample_472	7.66058	nonAML
Sample_485	7.9794	nonAML
Sample_505	7.42635	nonAML
Sample_519	7.46774	nonAML
Sample_527	7.77418	nonAML
Sample_583	7.4258	nonAML
Sample_601	7.45357	nonAML
Sample_653	6.2525	nonAML
Sample_663	7.29991	nonAML
Sample_700	7.44512	nonAML
Sample_757	7.44729	nonAML
Sample_781	7.41213	nonAML
Sample_847	7.66472	nonAML
Sample_883	7.56226	nonAML
Sample_909	7.72015	nonAML
Sample_932	7.30284	nonAML
Sample_976	7.43013	nonAML
Sample_977	7.36039	nonAML

## Sheet: Fig 1E
Figure 1E
Punctae per cell
Normal					Primary AML
#1	#2	#3	#4	#5	1036067	1038828	1038679	1039024	1039134
19	0	0	3	6	80	9	121	24	134
0	5	0	11	12	122	11	139	13	36
0	0	2	26	25	53	11	68	28	88
2	0	4	19	27	107	15	97	17	66
0	0	4	9	10	57	15	84	21	43
43	0	0	4	14	113	75	173	42	16
36	0	7	6	16	67	7	113	45	50
0	0	0	6	6	118	23	52	26	61
3	0	0	3	10	53	28	65	128	153
0	3	0	5	3	98	85	47	24	50
0	2	0	4	4	71	30	156	131	97
1	3	5	0	20	134	24	101	74	34
0	0	10	17	9	27	62	71	19	30
0	2	6	11	17	39	93	85	53	44
0	0	8	31	22	69	63	52	28	102
1	0	2	4	20	129	15	48	20	58
5	0	5	18	6	36	20	24	13	80
1	0	3	10	30	61	4	74	17	55
0	0	2	0	3	29	9	123	95	61
0	2	0	31	5	49	22	127	124	92
0	1	0	8	5	25	9	51	61	38
0	0	2	10	6	38	8	143	70	59
0	0	1	20	0	17	11	40	140	76
2	3	14	17	2	21	14	68	44	57
5	0	0	9	7	26	9	47	81	48
0	0	0	12	21	48	29	139	80	52
0	0	0	21	5	35	18	38	62	62
2	0	4	4	15	60	28	20	12	30
2	1	0	0	19	68	4	96	16	40
0	0	2	0	13	121	17	35	18	55
0	2	2	13	19	89	28	141	42	43
1	2	0	19	17	135	21	109	72	22
1	4	2	5	12	48	27	113	37	54
2	2	0	16	15	82	5	56	114	50
0	2	12	5	17	42	45	106	63	53
2	19	0	8	10	20	22	67	46	36
15	0	0	9	12	30	10	140	28	21
3	0	4	5	54	56	58	27	30	33
14	0	0	16	19	50	16	83	111	44
1	7	0	8	19	10	13	22	91	18
1	5	0	14	11	85	30	128	24	32
0	0	2	2	8	45	24	44	41	20
7	0	4	3	10	76	12	96	89	41
0	0	0	7	0	37	9	185	107	14
0	0	0	18	0	65	12	31	64	65
0	0	9	9	0	44	26	43	98	56
0	0	0	12	0	73	6	154	69	58
8	0	0	20	0	38	18	60	103	33
1	0	1	8	1	64	17	24	49	14
0	0	10	17	4	14	7	63	95	57
0	0	8	0	1	35	32	146	21	25
10	2	0	7	10	21	69	122	25	31
0	0	0	3	0	56	41	99	102	31
2	2	4	6	2	26	31	67	37	74
1	0	2	0	7	32	40	26	131	24
19	0	0	0	2	35	24	35	50	82
20	0	0	4	0	98	30	18	7	63
27	0	0	0	0	62	27	22	59	26
23	0	14	5	1	67	49	30	55	35
3	1	0	5	0	92	10	161	98	27
9	0	10	26	0	50	15	27	19	26
0	11	9	3	0	10	5	101	44	34
2	5	6	21	1	58	2	88	65	35
34	0	1	26	3	27	5	57	29	17
1	8	0	18	1	19	20	111	114	54
5	0	2	3	0	61	9	59	75	53
0	0	0	11	0	107	49	128	65	25
6	0	1	4	0	32	15	21	50	69
7	0	1	5	0	63	36	33	61	32
55	0	2	3	0	55	22	67	45	50
10	1	2	16	1	39	33	153	31	53
17	0	10	11	8	75	10	165	52	21
10	0	0	8	0	52	29	11	84	52
5	0	5	3	0	25	41	110	69	14
0	0	0	5	2	56	12	42	106	54
2	1	5	7	0	81	24	168	50	38
5	0	0	8	2	44	27	29	54	65
2	0	0	4	3	68	35	76	77	19
15	0	0	2	0	34	19	125	94	68
24	0	0	25	5	69	36	104	46	36
7	0	12	11	0	76	18	37	70	14
9	0	3	9	3	101	22	35	24	28
13	0		3	4	84	27	102	61	61
0	2		6	4	43	25	24	7	50
30	2		33	1	31	9	70	81	40
23	5		5	8	67	31	104	39	59
11	5		24	0	51	53	84	41	35
14	2		2	8	116	19	69	72	66
47	1		7	8	90	7	43	89	38
1	5		5	0	57	30	156	62	10
3	5		2	7	90	24	58	72	74
2	2		3	0	40	13	36	26	106
14	1		0	3	72	57	15	105	37
50	0		5	8	27	19	142	54	8
0	5		9	0	47	25	80	60	86
7	3		2	0	104	37	143	82	117
2	0		8	8	55	22	173	72	66
3	0		0	8	67	54	80	95	61
0	0		10	0	74	28	101	37	71
4	14		3	1	11	12	92	60	110
0	9		3	0	52	15	79	78	66
8	0		1	8	44	8	71	57	19
0	0		0	1	63	25	149	65	46
3	1		4	2	58	7	130	75	13
5	0		2	5	106	22	67	51	25
4	3		8	0	14	11	78	70	36
1	0		7	0	72	13	87	36	20
27	0		5	9	66		48	57	29
	1		5	0	59		55	64	41
	3		7	8	71		42	35	67
	0		2	6	39		16	22	50
	18		0	8	13		138	48	44
	13		5	8	25		79	24	62
	3		2	15	87		70	74	52
	0		0	0	49		46	52	48
			7	1	85		67	79	5
			1	0	59		136	88	67
			10	0			105	37	19
			13	0			85	113	47
			11	2			70	4	75
			17	17			46	92	40
			8	3			23	65	53
			2	0			148	18	27
			15	1			67	40	52
			1	8			49	28	37
			9	2			144	91	18
			11	3			93	51	65
			20	2			18	69	63
			5	0				55	46
			8	7				72	27
			3	13				37	48
			0	4				42	6
			4	1				79	15
			4	1				69	22
			11	2				64	73
			0	0				40	80
			2	0				71	58
			2					50	52
			20					33	21
			8					55	56
			17					88	46
			7					75	77
			8					54
			2					65
			2					51
			2					48
			8					64
			3					69
			2					21
								24
								60
								68
								53
								30

## Sheet: Fig 1F
Haferlach_UPRmt_sample	Haferlach_UPRmt_exprs	Haferlach_UPRmt_treatment
Sample_1027	7.28208	AML
Sample_1045	7.60608	AML
Sample_1113	7.52012	AML
Sample_1176	7.72081	AML
Sample_1201	7.78137	AML
Sample_1202	7.02839	AML
Sample_1242	7.00751	AML
Sample_1398	7.78193	AML
Sample_1448	7.23018	AML
Sample_1480	7.95562	AML
Sample_1491	6.98426	AML
Sample_1524	7.21102	AML
Sample_1545	7.61964	AML
Sample_1562	7.8216	AML
Sample_1628	7.82563	AML
Sample_1651	8.01202	AML
Sample_1709	7.46732	AML
Sample_1749	7.54339	AML
Sample_1768	7.97053	AML
Sample_1777	7.70716	AML
Sample_1832	8.02761	AML
Sample_1844	7.78407	AML
Sample_1911	7.9852	AML
Sample_1912	7.62217	AML
Sample_1965	7.62734	AML
Sample_2005	7.49087	AML
Sample_2151	7.89608	AML
Sample_2172	7.5545	AML
Sample_2211	7.53478	AML
Sample_2241	7.68872	AML
Sample_2271	7.58638	AML
Sample_2274	7.61092	AML
Sample_2302	7.76988	AML
Sample_2336	7.62279	AML
Sample_254	7.43871	AML
Sample_338	7.21235	AML
Sample_350	6.27897	AML
Sample_382	7.85513	AML
Sample_432	7.95943	AML
Sample_443	7.61147	AML
Sample_456	7.85348	AML
Sample_457	7.60145	AML
Sample_604	7.35274	AML
Sample_620	7.21528	AML
Sample_621	7.61332	AML
Sample_742	7.70876	AML
Sample_743	7.75797	AML
Sample_851	7.47335	AML
Sample_863	7.63233	AML
Sample_870	7.67947	AML
Sample_904	7.75877	AML
Sample_994	7.7274	AML
Sample_1081	7.58587	AML
Sample_1088	7.37544	AML
Sample_1150	7.70347	AML
Sample_1151	7.8096	AML
Sample_1319	7.57286	AML
Sample_1414	7.77467	AML
Sample_1460	7.59502	AML
Sample_1577	7.34894	AML
Sample_1611	7.55809	AML
Sample_1621	7.7756	AML
Sample_1741	7.42897	AML
Sample_1877	7.35238	AML
Sample_1887	7.42377	AML
Sample_1976	7.42824	AML
Sample_2006	7.86474	AML
Sample_2017	7.33234	AML
Sample_2109	7.61078	AML
Sample_2202	7.35755	AML
Sample_2235	7.82665	AML
Sample_320	7.90008	AML
Sample_331	7.55406	AML
Sample_358	7.70649	AML
Sample_359	7.36194	AML
Sample_422	7.7171	AML
Sample_580	7.46493	AML
Sample_645	7.39007	AML
Sample_799	7.28663	AML
Sample_897	7.85809	AML
Sample_1001	7.49102	AML
Sample_1002	7.08006	AML
Sample_1010	8.09951	AML
Sample_1011	7.87402	AML
Sample_1012	7.1909	AML
Sample_1019	7.44879	AML
Sample_1020	7.53411	AML
Sample_1028	7.37611	AML
Sample_1037	7.83902	AML
Sample_1046	7.2707	AML
Sample_1047	7.12877	AML
Sample_1055	7.69732	AML
Sample_1058	7.64715	AML
Sample_1059	7.32603	AML
Sample_1069	7.24387	AML
Sample_1071	7.29321	AML
Sample_1080	7.45609	AML
Sample_1087	7.88826	AML
Sample_1096	7.38533	AML
Sample_1097	7.07932	AML
Sample_1098	7.4899	AML
Sample_1105	7.44579	AML
Sample_1106	7.56483	AML
Sample_1114	7.17115	AML
Sample_1115	7.53808	AML
Sample_1126	8.08258	AML
Sample_1132	7.28782	AML
Sample_1144	8.16371	AML
Sample_1145	7.63266	AML
Sample_1149	7.30762	AML
Sample_1158	7.41212	AML
Sample_1164	6.91801	AML
Sample_1171	7.53068	AML
Sample_1177	7.73747	AML
Sample_1184	7.2013	AML
Sample_1185	7.60747	AML
Sample_1186	7.72863	AML
Sample_1203	7.7416	AML
Sample_1211	7.51212	AML
Sample_1212	7.46127	AML
Sample_1221	8.0119	AML
Sample_1235	7.10173	AML
Sample_1243	7.20205	AML
Sample_1244	7.59948	AML
Sample_1258	7.00211	AML
Sample_1259	7.81359	AML
Sample_1260	7.60053	AML
Sample_1261	7.46735	AML
Sample_1281	7.01893	AML
Sample_1292	7.51449	AML
Sample_1293	7.71887	AML
Sample_1294	7.29155	AML
Sample_1302	7.4148	AML
Sample_1303	7.30241	AML
Sample_1318	7.14107	AML
Sample_1325	7.64225	AML
Sample_1333	7.3353	AML
Sample_1341	7.42811	AML
Sample_1342	7.77146	AML
Sample_1343	7.62344	AML
Sample_1351	7.27105	AML
Sample_1352	7.17787	AML
Sample_1358	6.38232	AML
Sample_1359	7.42637	AML
Sample_1360	7.5464	AML
Sample_1366	7.56423	AML
Sample_1367	7.30359	AML
Sample_1382	7.24245	AML
Sample_1383	7.42534	AML
Sample_1390	7.41808	AML
Sample_1404	7.35898	AML
Sample_1405	7.50747	AML
Sample_1406	7.83866	AML
Sample_1413	7.26303	AML
Sample_1420	7.77731	AML
Sample_1421	7.75339	AML
Sample_1429	8.17714	AML
Sample_1430	7.5171	AML
Sample_1431	7.29443	AML
Sample_1439	7.73453	AML
Sample_1440	7.70156	AML
Sample_1458	7.35192	AML
Sample_1459	7.44445	AML
Sample_1470	7.95058	AML
Sample_1474	7.53354	AML
Sample_1492	7.50682	AML
Sample_1500	7.44835	AML
Sample_1501	7.54825	AML
Sample_1506	7.40168	AML
Sample_1507	7.55669	AML
Sample_1513	7.64431	AML
Sample_1514	7.13771	AML
Sample_1515	7.32121	AML
Sample_1538	7.80213	AML
Sample_1546	7.52534	AML
Sample_1563	7.53167	AML
Sample_1564	7.27885	AML
Sample_1571	7.28161	AML
Sample_1576	7.60046	AML
Sample_1583	7.20171	AML
Sample_1590	7.0722	AML
Sample_1591	7.4427	AML
Sample_1599	7.6562	AML
Sample_1600	7.46836	AML
Sample_1601	7.55025	AML
Sample_1609	7.42025	AML
Sample_1610	7.65132	AML
Sample_1619	7.40792	AML
Sample_1620	7.48646	AML
Sample_1634	7.65934	AML
Sample_1635	7.44791	AML
Sample_1636	7.16806	AML
Sample_1643	7.68378	AML
Sample_1644	7.26838	AML
Sample_1652	7.70428	AML
Sample_1653	6.29056	AML
Sample_1660	7.38004	AML
Sample_1670	8.07496	AML
Sample_1679	7.77871	AML
Sample_1686	6.83716	AML
Sample_1695	8.14294	AML
Sample_1710	7.61285	AML
Sample_1711	7.51393	AML
Sample_1718	7.52347	AML
Sample_1719	7.42042	AML
Sample_1723	7.53232	AML
Sample_1750	7.46109	AML
Sample_1778	8.03165	AML
Sample_1786	6.95888	AML
Sample_1787	6.88442	AML
Sample_1788	7.73664	AML
Sample_1793	7.52063	AML
Sample_1794	7.28165	AML
Sample_1795	7.52715	AML
Sample_1811	7.12091	AML
Sample_1812	7.8403	AML
Sample_1819	7.25689	AML
Sample_1820	7.7313	AML
Sample_1826	7.31374	AML
Sample_1833	7.3975	AML
Sample_1834	7.63539	AML
Sample_1846	7.51924	AML
Sample_1847	7.78262	AML
Sample_1856	7.11424	AML
Sample_1857	8.01535	AML
Sample_1859	7.67376	AML
Sample_1867	7.57937	AML
Sample_1868	7.07833	AML
Sample_1876	7.24447	AML
Sample_1884	7.3351	AML
Sample_1885	7.83218	AML
Sample_1886	7.78885	AML
Sample_1895	7.59166	AML
Sample_1896	7.74383	AML
Sample_1913	7.88519	AML
Sample_1914	7.76978	AML
Sample_1922	7.34434	AML
Sample_1923	7.67191	AML
Sample_1927	7.92659	AML
Sample_1928	7.4952	AML
Sample_1937	7.45217	AML
Sample_1944	7.7309	AML
Sample_1945	7.49515	AML
Sample_1951	7.1506	AML
Sample_1959	7.32712	AML
Sample_1960	7.78754	AML
Sample_1966	7.54401	AML
Sample_1974	7.95078	AML
Sample_1975	7.41132	AML
Sample_1995	7.32845	AML
Sample_2021	7.93535	AML
Sample_2022	7.54897	AML
Sample_2029	7.59709	AML
Sample_2038	7.53507	AML
Sample_2046	7.45128	AML
Sample_2055	6.43611	AML
Sample_2056	7.96281	AML
Sample_2062	7.98026	AML
Sample_2063	7.67067	AML
Sample_2064	7.71987	AML
Sample_2070	7.21943	AML
Sample_2078	7.69528	AML
Sample_2086	7.79677	AML
Sample_2094	7.76911	AML
Sample_2095	6.42308	AML
Sample_2104	7.85912	AML
Sample_2108	7.90869	AML
Sample_2114	7.48941	AML
Sample_2115	7.88933	AML
Sample_2116	7.5405	AML
Sample_2123	7.71839	AML
Sample_2124	8.01816	AML
Sample_2129	7.46845	AML
Sample_2130	7.58752	AML
Sample_2135	7.40459	AML
Sample_2136	7.45217	AML
Sample_2145	7.63794	AML
Sample_2152	7.97921	AML
Sample_2162	7.55711	AML
Sample_2173	7.32292	AML
Sample_2174	7.21069	AML
Sample_2181	7.55108	AML
Sample_2190	7.96615	AML
Sample_2191	7.71795	AML
Sample_2199	7.59904	AML
Sample_2201	8.11151	AML
Sample_2212	7.52057	AML
Sample_2213	7.21849	AML
Sample_2219	7.50429	AML
Sample_2228	7.70261	AML
Sample_2234	7.59266	AML
Sample_2242	7.28697	AML
Sample_2243	7.72692	AML
Sample_2251	7.19275	AML
Sample_2252	7.37702	AML
Sample_2275	7.47083	AML
Sample_2288	7.89214	AML
Sample_2296	7.10082	AML
Sample_2297	7.21696	AML
Sample_2303	7.33173	AML
Sample_2304	7.44458	AML
Sample_2317	7.16984	AML
Sample_2337	7.15108	AML
Sample_2343	7.62986	AML
Sample_2344	7.60666	AML
Sample_255	7.49927	AML
Sample_260	7.65418	AML
Sample_261	7.79462	AML
Sample_271	6.75189	AML
Sample_272	7.90221	AML
Sample_282	7.5445	AML
Sample_283	8.02103	AML
Sample_292	7.86785	AML
Sample_301	7.44505	AML
Sample_308	7.90694	AML
Sample_309	7.69277	AML
Sample_318	7.94539	AML
Sample_319	7.63312	AML
Sample_329	7.8984	AML
Sample_330	7.49178	AML
Sample_339	7.96381	AML
Sample_340	7.73707	AML
Sample_341	7.34516	AML
Sample_351	7.87212	AML
Sample_352	7.48685	AML
Sample_357	7.68516	AML
Sample_366	7.72112	AML
Sample_375	7.82026	AML
Sample_383	7.78068	AML
Sample_389	7.16632	AML
Sample_404	7.49136	AML
Sample_411	7.32696	AML
Sample_412	7.515	AML
Sample_413	7.52574	AML
Sample_421	7.62466	AML
Sample_440	7.92461	AML
Sample_444	7.98534	AML
Sample_445	7.46687	AML
Sample_458	7.3728	AML
Sample_459	8.01642	AML
Sample_467	7.27983	AML
Sample_474	7.875	AML
Sample_475	7.95185	AML
Sample_476	7.73998	AML
Sample_488	7.79777	AML
Sample_508	7.42968	AML
Sample_509	7.59594	AML
Sample_515	7.38411	AML
Sample_516	7.85738	AML
Sample_522	7.06325	AML
Sample_530	7.6386	AML
Sample_537	7.64013	AML
Sample_542	7.2546	AML
Sample_549	7.88336	AML
Sample_550	7.29579	AML
Sample_557	7.06109	AML
Sample_558	7.66714	AML
Sample_562	7.73081	AML
Sample_569	7.46708	AML
Sample_570	7.57393	AML
Sample_579	7.84913	AML
Sample_585	7.92833	AML
Sample_586	7.63845	AML
Sample_605	8.03283	AML
Sample_606	7.18378	AML
Sample_612	7.19573	AML
Sample_622	7.87111	AML
Sample_623	8.00661	AML
Sample_628	7.81272	AML
Sample_636	7.391	AML
Sample_637	7.58103	AML
Sample_644	7.16533	AML
Sample_648	7.81374	AML
Sample_649	7.47312	AML
Sample_656	7.64736	AML
Sample_657	6.99263	AML
Sample_682	7.47644	AML
Sample_693	7.21043	AML
Sample_712	8.069	AML
Sample_713	7.18383	AML
Sample_714	7.48461	AML
Sample_721	7.63712	AML
Sample_728	7.55253	AML
Sample_735	7.20403	AML
Sample_744	7.32138	AML
Sample_745	7.48224	AML
Sample_751	7.79354	AML
Sample_752	7.36356	AML
Sample_753	7.56783	AML
Sample_754	7.41644	AML
Sample_761	7.56562	AML
Sample_777	7.62346	AML
Sample_786	7.59525	AML
Sample_787	7.64966	AML
Sample_791	7.65921	AML
Sample_798	6.94894	AML
Sample_806	7.62272	AML
Sample_807	7.39847	AML
Sample_808	6.93286	AML
Sample_813	7.61653	AML
Sample_814	7.76327	AML
Sample_821	7.77339	AML
Sample_822	7.45123	AML
Sample_827	7.48	AML
Sample_828	7.56048	AML
Sample_833	7.39879	AML
Sample_841	7.56048	AML
Sample_852	7.74268	AML
Sample_853	7.89781	AML
Sample_854	7.60512	AML
Sample_864	7.74774	AML
Sample_871	6.65758	AML
Sample_872	7.27898	AML
Sample_886	7.86047	AML
Sample_887	7.98042	AML
Sample_888	7.62012	AML
Sample_896	7.86205	AML
Sample_905	7.46681	AML
Sample_913	7.73228	AML
Sample_917	7.5213	AML
Sample_924	7.80869	AML
Sample_925	7.5185	AML
Sample_935	7.68463	AML
Sample_960	7.21865	AML
Sample_979	7.04514	AML
Sample_980	7.83085	AML
Sample_989	7.42716	AML
Sample_1003	7.77324	AML
Sample_1004	7.98853	AML
Sample_1072	7.43277	AML
Sample_1107	7.72357	AML
Sample_1236	7.90024	AML
Sample_1334	7.30576	AML
Sample_1344	7.67832	AML
Sample_1471	7.26807	AML
Sample_1565	7.55507	AML
Sample_1584	7.16368	AML
Sample_1687	8.01597	AML
Sample_1696	7.66993	AML
Sample_1712	7.15923	AML
Sample_1760	7.74684	AML
Sample_1804	7.72929	AML
Sample_1897	7.5104	AML
Sample_1929	7.97023	AML
Sample_1930	7.1049	AML
Sample_1984	7.75117	AML
Sample_2079	7.33091	AML
Sample_2105	7.74872	AML
Sample_2146	7.79578	AML
Sample_2265	7.3912	AML
Sample_2327	7.41187	AML
Sample_273	7.54503	AML
Sample_284	7.76054	AML
Sample_376	7.81005	AML
Sample_397	7.65015	AML
Sample_468	7.70971	AML
Sample_563	7.91528	AML
Sample_596	7.51542	AML
Sample_629	7.20009	AML
Sample_669	7.94006	AML
Sample_769	7.80589	AML
Sample_778	7.18931	AML
Sample_788	6.94311	AML
Sample_842	7.90524	AML
Sample_981	7.54618	AML
Sample_1021	7.36887	AML
Sample_1165	6.78253	AML
Sample_1187	7.52569	AML
Sample_1213	7.41227	AML
Sample_1282	7.82854	AML
Sample_1326	7.11992	AML
Sample_1368	7.4878	AML
Sample_1555	7.34889	AML
Sample_1602	7.11431	AML
Sample_1661	5.92667	AML
Sample_1697	7.39366	AML
Sample_1751	7.60373	AML
Sample_1805	7.47642	AML
Sample_1806	7.61123	AML
Sample_1869	7.39355	AML
Sample_1952	7.68794	AML
Sample_1985	7.21145	AML
Sample_1991	7.46809	AML
Sample_2057	7.59783	AML
Sample_2087	7.60781	AML
Sample_2153	7.37033	AML
Sample_2266	7.33562	AML
Sample_2289	7.58915	AML
Sample_310	7.41477	AML
Sample_405	7.5527	AML
Sample_433	7.60002	AML
Sample_498	7.29239	AML
Sample_538	7.73892	AML
Sample_658	7.46098	AML
Sample_670	7.62562	AML
Sample_694	7.51405	AML
Sample_770	7.54037	AML
Sample_792	7.57223	AML
Sample_880	7.57965	AML
Sample_918	7.47438	AML
Sample_926	7.61133	AML
Sample_961	7.67587	AML
Sample_1073	7.60333	AML
Sample_1082	7.56641	AML
Sample_1178	7.65953	AML
Sample_1204	7.62001	AML
Sample_1245	7.60979	AML
Sample_1265	7.62025	AML
Sample_1304	7.91405	AML
Sample_1312	7.63973	AML
Sample_1461	7.58266	AML
Sample_1481	7.68904	AML
Sample_1493	8.22845	AML
Sample_1556	7.59361	AML
Sample_1662	7.48855	AML
Sample_1713	7.7343	AML
Sample_1752	7.81991	AML
Sample_1769	7.70854	AML
Sample_1848	7.66833	AML
Sample_1860	7.41287	AML
Sample_1967	7.45002	AML
Sample_2039	7.5151	AML
Sample_2040	6.78958	AML
Sample_2071	7.49887	AML
Sample_2096	7.66295	AML
Sample_2154	6.87295	AML
Sample_2236	7.75409	AML
Sample_2338	7.62518	AML
Sample_293	7.29486	AML
Sample_302	7.38121	AML
Sample_367	7.43597	AML
Sample_434	7.50454	AML
Sample_460	7.59311	AML
Sample_523	6.98436	AML
Sample_543	7.89617	AML
Sample_677	7.69914	AML
Sample_707	7.31369	AML
Sample_746	7.22102	AML
Sample_834	6.16591	AML
Sample_906	7.40532	AML
Sample_962	7.48564	AML
Sample_970	7.7661	AML
Sample_1040	6.84882	nonAML
Sample_1050	7.65137	nonAML
Sample_1064	7.21598	nonAML
Sample_1112	7.35561	nonAML
Sample_1155	7.34189	nonAML
Sample_1168	7.3004	nonAML
Sample_1217	7.41151	nonAML
Sample_1225	7.54978	nonAML
Sample_1255	7.53664	nonAML
Sample_1256	7.1394	nonAML
Sample_1285	7.23023	nonAML
Sample_1286	7.77708	nonAML
Sample_1298	7.17526	nonAML
Sample_1309	8.01681	nonAML
Sample_1315	7.55155	nonAML
Sample_1370	7.39759	nonAML
Sample_1378	7.34448	nonAML
Sample_1386	7.38678	nonAML
Sample_1436	6.69923	nonAML
Sample_1446	7.56123	nonAML
Sample_1465	7.15217	nonAML
Sample_1477	7.259	nonAML
Sample_1528	7.02277	nonAML
Sample_1529	7.64964	nonAML
Sample_1648	7.07439	nonAML
Sample_1665	7.68862	nonAML
Sample_1744	7.63886	nonAML
Sample_1755	7.01168	nonAML
Sample_1758	6.98348	nonAML
Sample_1773	7.4786	nonAML
Sample_1909	7.49354	nonAML
Sample_1987	7.71774	nonAML
Sample_1988	7.34078	nonAML
Sample_2010	7.0862	nonAML
Sample_2011	7.19577	nonAML
Sample_2041	7.79804	nonAML
Sample_2066	7.05576	nonAML
Sample_2139	7.63009	nonAML
Sample_2169	7.54434	nonAML
Sample_2207	7.49663	nonAML
Sample_2217	7.1191	nonAML
Sample_2224	7.61216	nonAML
Sample_2256	7.55996	nonAML
Sample_2257	7.45878	nonAML
Sample_2282	7.43722	nonAML
Sample_2290	7.16247	nonAML
Sample_2323	7.54148	nonAML
Sample_2333	7.54305	nonAML
Sample_278	7.34498	nonAML
Sample_289	7.66556	nonAML
Sample_335	7.77336	nonAML
Sample_379	7.18631	nonAML
Sample_393	7.07551	nonAML
Sample_436	7.65717	nonAML
Sample_462	7.25161	nonAML
Sample_472	7.3562	nonAML
Sample_485	7.76009	nonAML
Sample_505	7.80877	nonAML
Sample_519	7.24521	nonAML
Sample_527	7.68085	nonAML
Sample_583	7.61043	nonAML
Sample_601	7.62181	nonAML
Sample_653	6.58967	nonAML
Sample_663	7.33257	nonAML
Sample_700	7.44931	nonAML
Sample_757	7.49074	nonAML
Sample_781	7.58176	nonAML
Sample_847	7.46944	nonAML
Sample_883	7.54115	nonAML
Sample_909	7.62051	nonAML
Sample_932	6.98624	nonAML
Sample_976	7.50851	nonAML
Sample_977	7.37348	nonAML

## Sheet: Fig 1H
LONP1_Haferlach	treatment
8.40789	AML
8.91721	AML
8.91935	AML
9.5726	AML
8.38722	AML
7.57729	AML
7.6103	AML
8.57893	AML
7.70929	AML
8.84904	AML
8.85085	AML
7.74694	AML
7.7106	AML
8.3221	AML
9.03083	AML
8.56371	AML
8.43071	AML
7.96633	AML
8.91978	AML
8.72056	AML
8.68176	AML
8.42118	AML
8.90352	AML
7.89522	AML
8.33936	AML
8.2497	AML
8.8592	AML
7.62743	AML
8.36728	AML
8.68348	AML
8.15125	AML
7.87688	AML
9.64589	AML
7.62279	AML
8.58243	AML
7.30074	AML
7.75314	AML
8.41477	AML
8.47712	AML
8.01262	AML
8.24816	AML
8.08569	AML
7.89266	AML
8.52396	AML
8.73012	AML
8.4734	AML
8.97841	AML
8.312	AML
8.46662	AML
8.51011	AML
8.90941	AML
8.13408	AML
8.20319	AML
7.83738	AML
8.14545	AML
7.90203	AML
7.72674	AML
7.98232	AML
7.71179	AML
8.15057	AML
8.28256	AML
8.03378	AML
7.7013	AML
7.77099	AML
7.92067	AML
7.98935	AML
8.24965	AML
7.6939	AML
7.92458	AML
7.65184	AML
8.04845	AML
7.90008	AML
7.72475	AML
8.06869	AML
7.76612	AML
7.86387	AML
8.05619	AML
8.08222	AML
7.81307	AML
7.93798	AML
7.49102	AML
8.15176	AML
8.96285	AML
8.11493	AML
7.43319	AML
7.65742	AML
8.17246	AML
7.38948	AML
7.99286	AML
7.76589	AML
7.53983	AML
7.69732	AML
7.90152	AML
9.53548	AML
7.86178	AML
7.66962	AML
7.67585	AML
8.14921	AML
7.77138	AML
7.35231	AML
7.98243	AML
8.49776	AML
8.04198	AML
7.81444	AML
7.61104	AML
8.20312	AML
8.18214	AML
8.40851	AML
8.53828	AML
7.35405	AML
7.75538	AML
7.48637	AML
7.9413	AML
7.73747	AML
7.61587	AML
8.14878	AML
8.16335	AML
8.18275	AML
7.85031	AML
8.44077	AML
8.43673	AML
7.79111	AML
7.53982	AML
7.71842	AML
7.68724	AML
8.14848	AML
7.91646	AML
7.97634	AML
6.94023	AML
7.51449	AML
8.4333	AML
7.78134	AML
7.64046	AML
7.80818	AML
7.20992	AML
8.59999	AML
7.37317	AML
8.26173	AML
7.92889	AML
8.09824	AML
7.67291	AML
7.52763	AML
7.00633	AML
7.59937	AML
7.62508	AML
7.56423	AML
7.92157	AML
7.5754	AML
8.21071	AML
7.79619	AML
7.71952	AML
7.99863	AML
8.15279	AML
7.26303	AML
7.77731	AML
7.8021	AML
10.0016	AML
7.71287	AML
7.98542	AML
8.4071	AML
7.98953	AML
7.93473	AML
7.97192	AML
9.13688	AML
7.80727	AML
8.33307	AML
9.0086	AML
7.71581	AML
8.08114	AML
7.64063	AML
7.58528	AML
7.36698	AML
7.38179	AML
8.04097	AML
7.85899	AML
8.01375	AML
8.13415	AML
8.37779	AML
8.17724	AML
7.63126	AML
7.31867	AML
7.84958	AML
8.48687	AML
7.93186	AML
7.89903	AML
8.07035	AML
7.70249	AML
7.74812	AML
7.7108	AML
8.42744	AML
7.44791	AML
8.12775	AML
8.07886	AML
8.2515	AML
7.67307	AML
6.8855	AML
7.23616	AML
8.39099	AML
8.05247	AML
7.41747	AML
8.47215	AML
7.93806	AML
8.09081	AML
7.61469	AML
7.47856	AML
8.02099	AML
7.92296	AML
8.78991	AML
7.72754	AML
7.30349	AML
8.83309	AML
8.05577	AML
7.44113	AML
7.96256	AML
7.53792	AML
8.07978	AML
7.58225	AML
8.30986	AML
8.22521	AML
8.28666	AML
8.47039	AML
8.23527	AML
8.03671	AML
7.67682	AML
8.31061	AML
7.96317	AML
8.23787	AML
7.6668	AML
7.44614	AML
7.69517	AML
8.23652	AML
7.84976	AML
7.87423	AML
7.74383	AML
8.24176	AML
8.34883	AML
8.13168	AML
8.53232	AML
8.44199	AML
7.71	AML
7.78965	AML
7.77447	AML
8.62241	AML
7.78037	AML
7.79154	AML
7.96511	AML
8.18345	AML
8.02703	AML
8.21817	AML
8.14763	AML
8.26959	AML
7.75984	AML
7.91843	AML
8.10029	AML
8.75537	AML
7.19429	AML
8.32421	AML
8.20028	AML
8.15156	AML
8.22555	AML
7.80965	AML
8.09859	AML
7.92584	AML
8.2594	AML
6.36553	AML
8.54699	AML
7.98295	AML
8.00326	AML
8.27901	AML
7.88108	AML
8.38093	AML
8.31275	AML
7.8435	AML
8.01099	AML
7.40459	AML
7.67127	AML
7.99622	AML
8.62165	AML
8.24211	AML
8.11964	AML
7.62295	AML
7.85614	AML
8.3323	AML
7.83879	AML
7.85676	AML
8.11151	AML
7.72407	AML
7.8126	AML
7.70445	AML
8.49986	AML
7.98098	AML
7.99894	AML
7.88562	AML
7.96372	AML
7.67971	AML
7.48291	AML
8.14036	AML
7.90837	AML
7.55649	AML
8.11424	AML
7.55174	AML
7.13046	AML
7.08065	AML
7.96838	AML
8.19276	AML
7.43828	AML
8.37629	AML
7.81732	AML
7.35413	AML
8.2948	AML
8.28965	AML
8.217	AML
7.99581	AML
8.21083	AML
7.99637	AML
8.59803	AML
7.94539	AML
8.17018	AML
8.91694	AML
8.19763	AML
8.24979	AML
8.29334	AML
8.25941	AML
8.78183	AML
8.03049	AML
7.73652	AML
7.46532	AML
8.03421	AML
7.44566	AML
7.6709	AML
7.63852	AML
7.12848	AML
7.83714	AML
8.07546	AML
7.81366	AML
7.92461	AML
8.80706	AML
7.89276	AML
7.13748	AML
8.1408	AML
7.59414	AML
8.06659	AML
8.57363	AML
8.24242	AML
8.6053	AML
7.81065	AML
7.74389	AML
8.19634	AML
8.26597	AML
7.48377	AML
8.21619	AML
8.98373	AML
7.2546	AML
8.32597	AML
8.17913	AML
7.6743	AML
8.25504	AML
8.12314	AML
8.37819	AML
7.87203	AML
8.07384	AML
7.92833	AML
7.63845	AML
8.38512	AML
8.14805	AML
7.876	AML
8.02298	AML
7.93351	AML
7.93892	AML
7.7185	AML
8.22451	AML
7.48472	AML
8.34752	AML
8.51237	AML
7.87511	AML
7.69594	AML
7.91239	AML
7.78105	AML
8.42589	AML
7.95309	AML
7.75152	AML
8.46727	AML
7.55253	AML
7.99509	AML
7.43621	AML
7.47162	AML
8.23983	AML
7.45394	AML
8.20284	AML
8.0882	AML
7.82885	AML
7.88062	AML
7.84694	AML
8.00896	AML
8.27381	AML
8.10197	AML
7.76434	AML
7.97556	AML
7.61675	AML
8.24687	AML
8.41007	AML
7.77819	AML
7.66098	AML
8.33805	AML
7.8779	AML
7.90449	AML
7.81623	AML
7.97456	AML
8.45005	AML
7.37911	AML
7.03122	AML
6.72844	AML
8.95645	AML
7.9141	AML
8.33566	AML
7.8429	AML
8.78627	AML
8.20636	AML
8.22362	AML
8.54754	AML
8.09637	AML
8.43457	AML
7.91969	AML
7.72288	AML
7.9762	AML
7.94113	AML
8.22883	AML
8.24988	AML
8.11899	AML
8.11315	AML
7.81122	AML
8.11429	AML
7.03593	AML
8.31099	AML
7.51427	AML
8.31568	AML
8.02189	AML
8.37244	AML
8.20511	AML
8.29942	AML
8.4109	AML
8.31466	AML
7.25019	AML
8.23028	AML
7.1049	AML
8.33291	AML
7.9129	AML
8.6237	AML
8.31297	AML
7.95424	AML
8.09231	AML
8.55473	AML
8.31632	AML
8.42732	AML
8.22892	AML
8.23397	AML
8.48311	AML
7.79156	AML
7.93593	AML
8.41145	AML
8.0346	AML
8.02589	AML
7.65685	AML
8.33129	AML
8.12655	AML
7.70809	AML
7.49908	AML
7.77414	AML
7.89491	AML
8.33104	AML
7.79791	AML
8.01476	AML
8.03659	AML
7.6657	AML
5.91141	AML
7.76816	AML
7.99312	AML
8.46627	AML
8.28407	AML
7.94754	AML
8.36212	AML
8.01556	AML
8.21632	AML
8.64305	AML
8.09557	AML
8.11563	AML
7.97114	AML
8.18397	AML
7.75926	AML
8.45721	AML
7.60002	AML
7.65003	AML
8.13374	AML
7.90172	AML
8.19742	AML
7.81566	AML
7.82581	AML
7.70718	AML
8.43356	AML
7.7648	AML
7.89532	AML
8.72263	AML
7.6651	AML
8.46415	AML
8.86989	AML
8.36597	AML
7.72825	AML
8.24199	AML
8.26033	AML
8.00137	AML
8.40938	AML
8.56115	AML
8.33865	AML
8.01805	AML
8.22234	AML
7.85699	AML
8.84289	AML
8.09721	AML
7.98581	AML
7.44396	AML
9.62626	AML
7.64317	AML
7.32174	AML
7.8875	AML
8.46499	AML
7.25311	AML
8.05118	AML
8.1545	AML
8.15422	AML
7.95269	AML
7.99607	AML
8.25166	AML
8.23773	AML
6.98436	AML
8.72688	AML
8.02583	AML
7.77667	AML
7.9674	AML
7.07896	AML
7.51538	AML
8.21606	AML
8.71013	AML
7.75695	Normal
7.95524	Normal
7.81178	Normal
7.78395	Normal
7.9361	Normal
7.93905	Normal
7.916	Normal
7.54978	Normal
7.94222	Normal
7.19145	Normal
7.6934	Normal
8.42196	Normal
8.08518	Normal
8.62504	Normal
7.75952	Normal
7.71613	Normal
7.90145	Normal
7.53918	Normal
8.43783	Normal
8.05659	Normal
7.84871	Normal
8.1598	Normal
7.81194	Normal
7.73728	Normal
7.43306	Normal
7.71706	Normal
7.79742	Normal
7.91064	Normal
6.98348	Normal
8.10303	Normal
7.55347	Normal
7.73212	Normal
7.73993	Normal
8.19812	Normal
8.16876	Normal
7.75565	Normal
7.42842	Normal
7.83933	Normal
7.89456	Normal
8.19452	Normal
7.53268	Normal
7.79069	Normal
7.74858	Normal
7.84129	Normal
8.11554	Normal
8.22289	Normal
7.54148	Normal
7.68762	Normal
7.83968	Normal
7.8496	Normal
7.90097	Normal
8.03103	Normal
7.98368	Normal
7.82935	Normal
7.35506	Normal
7.85356	Normal
8.58307	Normal
7.97859	Normal
7.94084	Normal
7.72822	Normal
7.75281	Normal
8.14399	Normal
6.58967	Normal
7.56582	Normal
8.20714	Normal
7.49074	Normal
7.6502	Normal
7.69993	Normal
7.89189	Normal
8.23135	Normal
7.11665	Normal
8.03193	Normal
8.4028	Normal

## Sheet: Fig 1I
Figure 1I
Relative LONP1 Expression
Primary AML	Normal	CD34+
63.4802	0.2908	0.454364
89.9602	0.557489	0.005792
7.02021	0.205928	0.007171
19.9221	0.183018
34.0112	0.477532
59.5769	0.023713
10.3951	0.003811
79.7896	0.519213
55.5191	0.047632
68.0582	0.010833
22.8174	0.02832
36.5537	0.021024
20.1019	0.027359
22.4745	0.160301
23.4358
11.4977
0.7192
0.2519
0.6297
2.4814
4.9104
3.4175
24.9185
77.6291
0.9285
0.4921
0.29184
0.3952
48.6695
1.2857
39.5182
15.9379
33.0534
37.8657
125.897
52.947
1.40255
68.7572
51.0791
63.2405

## Sheet: F2A
	Figure 2A									Figure 2A										Figure 2A
	Cells/mL (*10^6)									Cells/mL (*10^6)										Cells/mL (*10^6)
	OCI-AML2									OCI-M2										OCI-AML2 Expressing Cas9
Days	shControl		shLONP1 1755		shLONP1 3'UTR				Days	shControl		shLONP1 1755		shLONP1 3'UTR					Days	sgControl		LONP1 sg1		LONP1 sg2
1	0.1	0.1	0.1	0.1	0.1	0.1			1	0.1	0.1	0.1	0.1	0.1	0.1				1	0.1	0.1	0.1	0.1	0.1	0.1
2	0.185	0.133	0.105	0.105	0.115	0.11			2	0.16	0.14	0.105	0.114	0.055	0.06				2	0.225	0.181	0.091	0.114	0.126	0.085
3	0.286	0.327	0.325	0.197	0.185	0.195			3	0.188	0.225	0.132	0.159	0.085	0.112				3	0.302	0.355	0.221	0.285	0.294	0.221
4	0.845	0.61	0.365	0.315	0.257	0.282			4	0.627	0.412	0.185	0.226	0.103	0.161				4	0.905	0.732	0.315	0.235	0.395	0.213
5	1.226	1.453	0.445	0.625	0.435	0.361			5	1.114	0.815	0.395	0.441	0.475	0.295				5	1.595	1.261	0.645	0.315	0.284	0.514
8	3.126	2.655	1.415	1.152	0.81	1.075			8	1.714	2.106	1.145	0.774	0.986	0.685				8	3.451	2.955	0.725	0.384	0.485	0.845

## Sheet: F2B
Figure 2B
Primary AML Patient ID	Relative LONP1 Expression	% Growth and viability
130853	0.693777	58.5773	59.0468	69.6451	64.3057
120697	0.258571	91.4776	104.228	79.2594	83.8132
160853	0.39288	68.5662	60.2847	51.3557	61.2709
110633	0.638753	62.6541	63.1407	58.0409	58.6461
100857	1.10809	37.9186	39.3009	40.3826	30.3803
100356	0.070403	86.032	85.046	87.9089	71.7606
844355	0.689278	37.1859	44.3489	40.8418	41.7375
245174	0.108647	94.3681	94.7198	77.3613	96.9811
6164	0.835684	22.3672	25.0805	25.3039	25.2533

## Sheet: F2C
Figure 2C
% Growth and viability
PBSC #9		PBSC #10		PBSC #11
shControl	shLONP1 3'UTR	shControl	shLONP1 3'UTR	shControl	shLONP1 3'UTR
106.518	94.188	93.8543	97.2259	90.4678	89.306
100.991	83.0806	103.428	95.5997	104.769	90.2607
95.8332	96.4121	98.8483	97.1299	95.9659	89.6379
96.6579	96.984	103.869	92.2097	108.798	95.8512

## Sheet: F2D
Figure 2D
% Engraftment
shControl	shLONP1 3'UTR
43.3	36.2
49.2	23
46.4	15
45.9	37.6
45.2	13.4
44.9	25.9
42.2	30.5
42.3	36.1

## Sheet: F2E
Figure 2E
% Engraftment
shControl	shLONP1 3'UTR
76.8	9.5
78.9	13
62.3	17.3
76.8	18.9
65	15.1
28.4	17.4
82.8	10.2
77.6	14.7

[truncated: 56 more sheets: F2F, F3A, F3B, F3C, F3D, F3E, F3F, F3G, F4A, F4B, F4C, F4D, F4E, F4F, F5B, F5C, F5D, F5E, F5F, Fig S1 A …]
